# Supplementary material for: Profiling host ANP32A splicing landscapes to predict influenza A virus polymerase adaptation
Source: Nat Commun. 2019 Jul 30;10:3396. doi: 10.1038/s41467-019-11388-2 (PMC6667478; doi:10.1038/s41467-019-11388-2)
Supplement: Supplementary file 4 — Source Data [file 41467_2019_11388_MOESM4_ESM.xlsx]

## Sheet: Figure 1b
Figure 1b	anti-FLAG	anti-Actin

## Sheet: Figure 1c
Figure 1c
		Firefly/Renilla (luciferase AU)
		Repl. 1	Repl. 2	Repl. 3
	mCherry	300120/6445800	196180/5152920	48880/1713280
	ANP32A_X3 (hu)	260900/6659660	252100/5671060	78040/2274320
	ANP32A_X1 (ch)	44550900/7250840	38675080/5619240	16537420/2727080
	ANP32A_X2 (ch)	852500/6960520	881880/5241180	282360/2932840

## Sheet: Figure 1d
Figure 1d
		Firefly/Renilla (luciferase AU)
		Repl. 1	Repl. 2	Repl. 3
	mCherry	491980/8699400	959340/13050620	315300/4850260
	ANP32A_X3 (hu)	630460/10893460	581600/10514140	407640/6979500
	ANP32A_X1 (ch)	73982880/11182180	117487060/14505320	79570420/7765100
	ANP32A_X2 (ch)	655060/8776660	32580/3938340	1328920/6677480

## Sheet: Figure 1e
Figure 1e	anti-PB2	anti-FLAG

## Sheet: Figure 2b
Figure 2b	anti-ANP32A	anti-ANP32B	anti-Actin

## Sheet: Figure 2c
Figure 2c	anti-FLAG	anti-Actin

## Sheet: Figure 2d
Figure 2d
			PFU/ml
			PB2-627K			PB2-627E
			Repl. 1	Repl. 2	Repl. 3	Repl. 1	Repl. 2	Repl. 3
	Time pi	16h	300	1300	1800	99	200	2900
		24h	6900	3900	300000	14000	4400	120000
		48h	29000000	15000000	22000000	31000000	9000000	8400000
		72h	21000000	11000000	3400000	19000000	12000000	140000

## Sheet: Figure 2e
Figure 2e
			PFU/ml
			PB2-627K			PB2-627E
			Repl. 1	Repl. 2	Repl. 3	Repl. 1	Repl. 2	Repl. 3
	Time pi	16h	100	2900	2700	99	99	200
		24h	15000	10200	350000	2200	6800	45000
		48h	37000000	25000000	43000000	21000000	6000000	8600000
		72h	30000000	32000000	10000000	19000000	18000000	1800000

## Sheet: Figure 2f
Figure 2f
			PFU/ml
			PB2-627K			PB2-627E
			Repl. 1	Repl. 2	Repl. 3	Repl. 1	Repl. 2	Repl. 3
	Time pi	16h	100	99	2300	99	99	99
		24h	17000	39000	300000	99	99	400
		48h	47000000	38000000	48000000	580000	200000	570000
		72h	33000000	22000000	13000000	4300000	2300000	260000

## Sheet: Figure 2g
Figure 2g
			NGS reads (%)
			PB2-627K			PB2-627E
			Repl. 1	Repl. 2	Repl. 3	Repl. 1	Repl. 2	Repl. 3
	Passage (#)	0	15.784	16.5433	16.8453	84.216	83.4567	83.1547
		1	3.0619	3.8659	2.522	96.9381	96.1341	97.478
		2	1.5413	3.2001	1.7861	98.4587	96.7999	98.2139
		3	1.1185	1.7802	1.1417	98.8815	98.2198	98.8583
		4	1.1577	0.93	1.5856	98.8423	99.07	98.4144
		5	1.2441	0.522	1.0021	98.7559	99.478	98.9979

[truncated: 14 more sheets: Figure 2h, Figure 2i, Figure 4c, Figure 4d, Figure 4f, Figure 4g, Figure 7, SupFigure 1a, SupFigure 1b, SupFigure 1c, SupFigure 1d, SupFigure 1e, SupFigure 1f, SupFigure 1g]
